# Supplementary material for: PNPase and RhlB Interact and Reduce the Cellular Availability of Oxidized RNA in Deinococcus radiodurans
Source: Microbiol Spectr. 2022 Jul 20;10(4):e02140-22. doi: 10.1128/spectrum.02140-22 (PMC9430589; doi:10.1128/spectrum.02140-22)
Supplement: Supplemental file 2 — Supplemental material. Download spectrum.02140-22-s0001.xlsx, XLSX file, 0.02 MB [file spectrum.02140-22-s0001.xlsx]

## Sheet: Table S1
Table S1. Proteins significantly enriched in 8-oxoG-RNA affinity chromatography in D. radiodurans.
					Normalized Spectra Counts
Protein ID	RNA Binding?	Ribosomal protein?	Nuclease activity?	Accession Number	Molecular Weight	Log2FoldChange	P value	8-oxoG1	8-oxoG2	8-oxoG3	Ctrl1	Ctrl2	Ctrl3	Description
DR_0853				Q9RW16	22 kDa	Only detected in 8-oxoG	9.33374e-07	9.0557	9.2747	8.6634	0	0	0	Gliding motility protein OS=Deinococcus radiodurans (strain ATCC 13939 / DSM 20539 / JCM 16871 / LMG 4051 / NBRC 15346 / NCIMB 9279 / R1 / VKM B-1422) OX=243230 GN=DR_0853 PE=4 SV=1
nusA	Yes			Q9RTG7	44 kDa	Only detected in 8-oxoG	7.78899e-06	10.062	11.262	10.396	0	0	0	Transcription termination/antitermination protein NusA OS=Deinococcus radiodurans (strain ATCC 13939 / DSM 20539 / JCM 16871 / LMG 4051 / NBRC 15346 / NCIMB 9279 / R1 / VKM B-1422) OX=243230 GN=nusA PE=3 SV=1
DR_0190				Q9RXW5	43 kDa	Only detected in 8-oxoG	1.54224e-05	6.0371	6.6248	6.9307	0	0	0	Peptidase_M48 domain-containing protein OS=Deinococcus radiodurans (strain ATCC 13939 / DSM 20539 / JCM 16871 / LMG 4051 / NBRC 15346 / NCIMB 9279 / R1 / VKM B-1422) OX=243230 GN=DR_0190 PE=3 SV=1
DR_2599				Q9RR95	50 kDa	Only detected in 8-oxoG	7.6964e-05	51.316	51.011	42.451	0	0	0	Uncharacterized protein OS=Deinococcus radiodurans (strain ATCC 13939 / DSM 20539 / JCM 16871 / LMG 4051 / NBRC 15346 / NCIMB 9279 / R1 / VKM B-1422) OX=243230 GN=DR_2599 PE=4 SV=1
DR_1923				Q9RT43	30 kDa	Only detected in 8-oxoG	0.000169707	11.068	8.6122	9.5298	0	0	0	Uncharacterized protein OS=Deinococcus radiodurans (strain ATCC 13939 / DSM 20539 / JCM 16871 / LMG 4051 / NBRC 15346 / NCIMB 9279 / R1 / VKM B-1422) OX=243230 GN=DR_1923 PE=4 SV=1
DR_A0040				Q9RZB4	41 kDa	Only detected in 8-oxoG	0.000317724	13.08	17.224	13.861	0	0	0	First mannosyl transferase OS=Deinococcus radiodurans (strain ATCC 13939 / DSM 20539 / JCM 16871 / LMG 4051 / NBRC 15346 / NCIMB 9279 / R1 / VKM B-1422) OX=243230 GN=DR_A0040 PE=4 SV=1
DR_1271				Q9RUW0	30 kDa	Only detected in 8-oxoG	0.00035909	31.192	39.749	30.322	0	0	0	Nitroreductase domain-containing protein OS=Deinococcus radiodurans (strain ATCC 13939 / DSM 20539 / JCM 16871 / LMG 4051 / NBRC 15346 / NCIMB 9279 / R1 / VKM B-1422) OX=243230 GN=DR_1271 PE=4 SV=1
DR_B0002				Q9RZV8	32 kDa	Only detected in 8-oxoG	0.00102428	11.068	11.262	15.594	0	0	0	Probable plasmid-partitioning protein ParB OS=Deinococcus radiodurans (strain ATCC 13939 / DSM 20539 / JCM 16871 / LMG 4051 / NBRC 15346 / NCIMB 9279 / R1 / VKM B-1422) OX=243230 GN=DR_B0002 PE=3 SV=1
DR_0009				Q9RYE0	48 kDa	Only detected in 8-oxoG	0.00129922	10.062	10.6	6.9307	0	0	0	G5 domain-containing protein OS=Deinococcus radiodurans (strain ATCC 13939 / DSM 20539 / JCM 16871 / LMG 4051 / NBRC 15346 / NCIMB 9279 / R1 / VKM B-1422) OX=243230 GN=DR_0009 PE=4 SV=1
DR_1235				Q9RUZ5	65 kDa	Only detected in 8-oxoG	0.00136399	8.0495	11.925	8.6634	0	0	0	Uncharacterized protein OS=Deinococcus radiodurans (strain ATCC 13939 / DSM 20539 / JCM 16871 / LMG 4051 / NBRC 15346 / NCIMB 9279 / R1 / VKM B-1422) OX=243230 GN=DR_1235 PE=4 SV=1
DR_A0178				Q9RYX6	86 kDa	Only detected in 8-oxoG	0.00154568	6.0371	9.2747	6.9307	0	0	0	Xanthine dehydrogenase, C-terminal subunit OS=Deinococcus radiodurans (strain ATCC 13939 / DSM 20539 / JCM 16871 / LMG 4051 / NBRC 15346 / NCIMB 9279 / R1 / VKM B-1422) OX=243230 GN=DR_A0178 PE=4 SV=1
DR_0479				Q9RX36	96 kDa	Only detected in 8-oxoG	0.00169989	26.161	41.074	31.188	0	0	0	Penicillin-insensitive transglycosylase OS=Deinococcus radiodurans (strain ATCC 13939 / DSM 20539 / JCM 16871 / LMG 4051 / NBRC 15346 / NCIMB 9279 / R1 / VKM B-1422) OX=243230 GN=DR_0479 PE=4 SV=1
DR_1935				Q9RT33	37 kDa	Only detected in 8-oxoG	0.00172077	9.0557	14.575	12.129	0	0	0	Transcriptional regulator OS=Deinococcus radiodurans (strain ATCC 13939 / DSM 20539 / JCM 16871 / LMG 4051 / NBRC 15346 / NCIMB 9279 / R1 / VKM B-1422) OX=243230 GN=DR_1935 PE=3 SV=1
DR_A0337				Q9RYH6	42 kDa	Only detected in 8-oxoG	0.00188438	11.068	10.6	6.9307	0	0	0	Glutaryl-CoA dehydrogenase OS=Deinococcus radiodurans (strain ATCC 13939 / DSM 20539 / JCM 16871 / LMG 4051 / NBRC 15346 / NCIMB 9279 / R1 / VKM B-1422) OX=243230 GN=DR_A0337 PE=3 SV=1
DR_0350				Q9RXG3	61 kDa	Only detected in 8-oxoG	0.00199774	32.198	51.673	38.985	0	0	0	Uncharacterized protein OS=Deinococcus radiodurans (strain ATCC 13939 / DSM 20539 / JCM 16871 / LMG 4051 / NBRC 15346 / NCIMB 9279 / R1 / VKM B-1422) OX=243230 GN=DR_0350 PE=4 SV=1
DR_0397				Q9RXB8	76 kDa	Only detected in 8-oxoG	0.00200309	8.0495	9.9372	6.0644	0	0	0	Molybdopterin oxidoreductase OS=Deinococcus radiodurans (strain ATCC 13939 / DSM 20539 / JCM 16871 / LMG 4051 / NBRC 15346 / NCIMB 9279 / R1 / VKM B-1422) OX=243230 GN=DR_0397 PE=4 SV=1
pyrD				Q9RX14	39 kDa	Only detected in 8-oxoG	0.00214001	7.0433	8.6122	5.198	0	0	0	Dihydroorotate dehydrogenase (quinone) OS=Deinococcus radiodurans (strain ATCC 13939 / DSM 20539 / JCM 16871 / LMG 4051 / NBRC 15346 / NCIMB 9279 / R1 / VKM B-1422) OX=243230 GN=pyrD PE=3 SV=1
DR_1259				Q9RUX1	67 kDa	Only detected in 8-oxoG	0.00432003	9.0557	16.562	15.594	0	0	0	DNA helicase, SNF2/RAD54 family OS=Deinococcus radiodurans (strain ATCC 13939 / DSM 20539 / JCM 16871 / LMG 4051 / NBRC 15346 / NCIMB 9279 / R1 / VKM B-1422) OX=243230 GN=DR_1259 PE=4 SV=1
DR_A0190				Q9RYW6	56 kDa	Only detected in 8-oxoG	0.00671059	9.0557	10.6	5.198	0	0	0	Uncharacterized protein OS=Deinococcus radiodurans (strain ATCC 13939 / DSM 20539 / JCM 16871 / LMG 4051 / NBRC 15346 / NCIMB 9279 / R1 / VKM B-1422) OX=243230 GN=DR_A0190 PE=4 SV=1
DR_A0182				Q9RYX2	30 kDa	Only detected in 8-oxoG	0.00741977	4.0248	7.2873	4.3317	0	0	0	Uncharacterized protein OS=Deinococcus radiodurans (strain ATCC 13939 / DSM 20539 / JCM 16871 / LMG 4051 / NBRC 15346 / NCIMB 9279 / R1 / VKM B-1422) OX=243230 GN=DR_A0182 PE=4 SV=1
DR_1191				Q9RV39	48 kDa	Only detected in 8-oxoG	0.00745988	6.0371	11.262	6.9307	0	0	0	A-adding tRNA nucleotidyltransferase OS=Deinococcus radiodurans (strain ATCC 13939 / DSM 20539 / JCM 16871 / LMG 4051 / NBRC 15346 / NCIMB 9279 / R1 / VKM B-1422) OX=243230 GN=DR_1191 PE=1 SV=1
rimO				Q9RYW7	56 kDa	Only detected in 8-oxoG	0.00762705	6.0371	7.2873	3.4654	0	0	0	Ribosomal protein S12 methylthiotransferase RimO OS=Deinococcus radiodurans (strain ATCC 13939 / DSM 20539 / JCM 16871 / LMG 4051 / NBRC 15346 / NCIMB 9279 / R1 / VKM B-1422) OX=243230 GN=rimO PE=3 SV=1
phoU				Q9RS84	24 kDa	Only detected in 8-oxoG	0.00823185	4.0248	8.6122	6.9307	0	0	0	Phosphate-specific transport system accessory protein PhoU homolog OS=Deinococcus radiodurans (strain ATCC 13939 / DSM 20539 / JCM 16871 / LMG 4051 / NBRC 15346 / NCIMB 9279 / R1 / VKM B-1422) OX=243230 GN=phoU PE=3 SV=1
sbcC				Q9RT44	100 kDa	Only detected in 8-oxoG	0.0087547	14.087	27.162	16.46	0	0	0	Nuclease SbcCD subunit C OS=Deinococcus radiodurans (strain ATCC 13939 / DSM 20539 / JCM 16871 / LMG 4051 / NBRC 15346 / NCIMB 9279 / R1 / VKM B-1422) OX=243230 GN=sbcC PE=3 SV=1
DR_B0143				Q9RZI5	105 kDa	Only detected in 8-oxoG	0.00907573	6.0371	13.25	11.262	0	0	0	McrB-related protein OS=Deinococcus radiodurans (strain ATCC 13939 / DSM 20539 / JCM 16871 / LMG 4051 / NBRC 15346 / NCIMB 9279 / R1 / VKM B-1422) OX=243230 GN=DR_B0143 PE=4 SV=1
DR_A0069				Q9RZ85	54 kDa	Only detected in 8-oxoG	0.00915921	9.0557	19.874	17.327	0	0	0	Cleavage and polyadenylation specificity factor-related protein OS=Deinococcus radiodurans (strain ATCC 13939 / DSM 20539 / JCM 16871 / LMG 4051 / NBRC 15346 / NCIMB 9279 / R1 / VKM B-1422) OX=243230 GN=DR_A0069 PE=4 SV=1
DR_2582				Q9RRB2	21 kDa	Only detected in 8-oxoG	0.00949536	3.0186	6.6248	6.0644	0	0	0	HD domain-containing protein OS=Deinococcus radiodurans (strain ATCC 13939 / DSM 20539 / JCM 16871 / LMG 4051 / NBRC 15346 / NCIMB 9279 / R1 / VKM B-1422) OX=243230 GN=DR_2582 PE=4 SV=1
DR_0332				Q9RXI1	71 kDa	Only detected in 8-oxoG	0.0165416	3.0186	7.9497	6.9307	0	0	0	Uncharacterized protein OS=Deinococcus radiodurans (strain ATCC 13939 / DSM 20539 / JCM 16871 / LMG 4051 / NBRC 15346 / NCIMB 9279 / R1 / VKM B-1422) OX=243230 GN=DR_0332 PE=3 SV=1
DR_0161				Q9RXZ3	35 kDa	Only detected in 8-oxoG	0.0185475	7.0433	15.237	7.7971	0	0	0	PS_pyruv_trans domain-containing protein OS=Deinococcus radiodurans (strain ATCC 13939 / DSM 20539 / JCM 16871 / LMG 4051 / NBRC 15346 / NCIMB 9279 / R1 / VKM B-1422) OX=243230 GN=DR_0161 PE=4 SV=1
DR_1924				Q9RT42	18 kDa	Only detected in 8-oxoG	0.0199944	4.0248	6.6248	2.599	0	0	0	Uncharacterized protein OS=Deinococcus radiodurans (strain ATCC 13939 / DSM 20539 / JCM 16871 / LMG 4051 / NBRC 15346 / NCIMB 9279 / R1 / VKM B-1422) OX=243230 GN=DR_1924 PE=4 SV=1
recJ				D0EM60	76 kDa	Only detected in 8-oxoG	0.0232871	10.062	21.199	9.5298	0	0	0	Single-stranded-DNA-specific exonuclease RecJ OS=Deinococcus radiodurans OX=1299 GN=recJ PE=1 SV=1
DR_A0005				Q9RZE4	42 kDa	Only detected in 8-oxoG	0.0261467	3.0186	8.6122	5.198	0	0	0	Alcohol dehydrogenase, zinc-containing OS=Deinococcus radiodurans (strain ATCC 13939 / DSM 20539 / JCM 16871 / LMG 4051 / NBRC 15346 / NCIMB 9279 / R1 / VKM B-1422) OX=243230 GN=DR_A0005 PE=3 SV=1
DR_0444				Q9RX71	42 kDa	Only detected in 8-oxoG	0.0280251	7.0433	19.874	11.262	0	0	0	Lipopolysaccharide biosynthesis protein, putative OS=Deinococcus radiodurans (strain ATCC 13939 / DSM 20539 / JCM 16871 / LMG 4051 / NBRC 15346 / NCIMB 9279 / R1 / VKM B-1422) OX=243230 GN=DR_0444 PE=4 SV=1
DR_0049				Q9RYA1	45 kDa	Only detected in 8-oxoG	0.0309685	8.0495	27.824	20.792	0	0	0	Ribosomal RNA large subunit methyltransferase DR_0049 OS=Deinococcus radiodurans (strain ATCC 13939 / DSM 20539 / JCM 16871 / LMG 4051 / NBRC 15346 / NCIMB 9279 / R1 / VKM B-1422) OX=243230 GN=DR_0049 PE=1 SV=1
DR_1694				Q9RTR2	41 kDa	Only detected in 8-oxoG	0.0421471	2.0124	7.9497	5.198	0	0	0	Uncharacterized protein OS=Deinococcus radiodurans (strain ATCC 13939 / DSM 20539 / JCM 16871 / LMG 4051 / NBRC 15346 / NCIMB 9279 / R1 / VKM B-1422) OX=243230 GN=DR_1694 PE=4 SV=1
uvrA				Q46577	112 kDa	8.36632	1.35435e-05	127.79	145.75	134.28	0	0	1.2266	UvrABC system protein A OS=Deinococcus radiodurans (strain ATCC 13939 / DSM 20539 / JCM 16871 / LMG 4051 / NBRC 15346 / NCIMB 9279 / R1 / VKM B-1422) OX=243230 GN=uvrA PE=3 SV=2
mfd				Q9RU62	117 kDa	6.78136	0.00431012	39.241	58.298	33.787	1.1726	0	0	Transcription-repair-coupling factor OS=Deinococcus radiodurans (strain ATCC 13939 / DSM 20539 / JCM 16871 / LMG 4051 / NBRC 15346 / NCIMB 9279 / R1 / VKM B-1422) OX=243230 GN=mfd PE=3 SV=1
gyrA				Q9RT53	90 kDa	6.58496	0.000789807	235.45	335.21	260.77	4.6905	1.483	2.4532	DNA gyrase subunit A OS=Deinococcus radiodurans (strain ATCC 13939 / DSM 20539 / JCM 16871 / LMG 4051 / NBRC 15346 / NCIMB 9279 / R1 / VKM B-1422) OX=243230 GN=gyrA PE=3 SV=1
pyrG				Q9RU23	59 kDa	6.32193	0.00145802	24.149	37.761	32.055	1.1726	0	0	CTP synthase OS=Deinococcus radiodurans (strain ATCC 13939 / DSM 20539 / JCM 16871 / LMG 4051 / NBRC 15346 / NCIMB 9279 / R1 / VKM B-1422) OX=243230 GN=pyrG PE=3 SV=1
DR_B0089				Q9RZN4	50 kDa	5.90689	0.000544117	19.118	26.499	25.124	1.1726	0	0	Uncharacterized protein OS=Deinococcus radiodurans (strain ATCC 13939 / DSM 20539 / JCM 16871 / LMG 4051 / NBRC 15346 / NCIMB 9279 / R1 / VKM B-1422) OX=243230 GN=DR_B0089 PE=4 SV=1
proS				Q9RUW4	56 kDa	5.83289	0.000465436	24.149	24.512	18.193	1.1726	0	0	Proline--tRNA ligase OS=Deinococcus radiodurans (strain ATCC 13939 / DSM 20539 / JCM 16871 / LMG 4051 / NBRC 15346 / NCIMB 9279 / R1 / VKM B-1422) OX=243230 GN=proS PE=1 SV=1
DR_1838				Q9RTC7	88 kDa	5.2854	0.0143884	17.105	41.736	35.52	1.1726	0	1.2266	GTP pyrophosphokinase OS=Deinococcus radiodurans (strain ATCC 13939 / DSM 20539 / JCM 16871 / LMG 4051 / NBRC 15346 / NCIMB 9279 / R1 / VKM B-1422) OX=243230 GN=DR_1838 PE=3 SV=1
accD				Q9RV15	31 kDa	5.24793	0.00186986	12.074	15.237	19.06	0	0	1.2266	Acetyl-coenzyme A carboxylase carboxyl transferase subunit beta OS=Deinococcus radiodurans (strain ATCC 13939 / DSM 20539 / JCM 16871 / LMG 4051 / NBRC 15346 / NCIMB 9279 / R1 / VKM B-1422) OX=243230 GN=accD PE=3 SV=1
DR_1117				Q9RVB2	82 kDa	5.12928	2.13055e-05	16.099	17.887	17.327	0	1.483	0	ATP-dependent Clp protease, ATP-binding subunit ClpC OS=Deinococcus radiodurans (strain ATCC 13939 / DSM 20539 / JCM 16871 / LMG 4051 / NBRC 15346 / NCIMB 9279 / R1 / VKM B-1422) OX=243230 GN=DR_1117 PE=4 SV=1
plsX				Q46578	38 kDa	5.12928	3.40607e-05	39.241	43.724	38.985	3.5179	0	0	Phosphate acyltransferase OS=Deinococcus radiodurans (strain ATCC 13939 / DSM 20539 / JCM 16871 / LMG 4051 / NBRC 15346 / NCIMB 9279 / R1 / VKM B-1422) OX=243230 GN=plsX PE=3 SV=3
DR_1019				Q9RVK8	57 kDa	5.08746	0.00147274	33.204	47.698	51.114	1.1726	1.483	1.2266	Glycerol-3-phosphate dehydrogenase OS=Deinococcus radiodurans (strain ATCC 13939 / DSM 20539 / JCM 16871 / LMG 4051 / NBRC 15346 / NCIMB 9279 / R1 / VKM B-1422) OX=243230 GN=DR_1019 PE=3 SV=1
glmU				Q9RW61	51 kDa	5.04439	0.00044536	22.136	28.487	29.456	0	0	2.4532	Bifunctional protein GlmU OS=Deinococcus radiodurans (strain ATCC 13939 / DSM 20539 / JCM 16871 / LMG 4051 / NBRC 15346 / NCIMB 9279 / R1 / VKM B-1422) OX=243230 GN=glmU PE=3 SV=2
accA				Q9RV16	34 kDa	4.70044	3.29e-05	20.124	19.874	21.659	2.3452	0	0	Acetyl-coenzyme A carboxylase carboxyl transferase subunit alpha OS=Deinococcus radiodurans (strain ATCC 13939 / DSM 20539 / JCM 16871 / LMG 4051 / NBRC 15346 / NCIMB 9279 / R1 / VKM B-1422) OX=243230 GN=accA PE=3 SV=1
dnaA				Q9RYE7	52 kDa	4.70044	0.00226022	8.0495	12.587	9.5298	1.1726	0	0	Chromosomal replication initiator protein DnaA OS=Deinococcus radiodurans (strain ATCC 13939 / DSM 20539 / JCM 16871 / LMG 4051 / NBRC 15346 / NCIMB 9279 / R1 / VKM B-1422) OX=243230 GN=dnaA PE=3 SV=2
topA				Q9RUL0	111 kDa	4.64386	9.03103e-05	96.594	117.26	101.36	3.5179	2.9659	6.1329	DNA topoisomerase 1 OS=Deinococcus radiodurans (strain ATCC 13939 / DSM 20539 / JCM 16871 / LMG 4051 / NBRC 15346 / NCIMB 9279 / R1 / VKM B-1422) OX=243230 GN=topA PE=3 SV=1
DR_1392				Q9RUJ4	31 kDa	4.45943	4.29476e-05	9.0557	9.2747	8.6634	0	0	1.2266	Uncharacterized protein OS=Deinococcus radiodurans (strain ATCC 13939 / DSM 20539 / JCM 16871 / LMG 4051 / NBRC 15346 / NCIMB 9279 / R1 / VKM B-1422) OX=243230 GN=DR_1392 PE=4 SV=1
DR_2153				Q9RSH1	50 kDa	4.45943	0.00931049	6.0371	8.6122	12.129	0	0	1.2266	Sugar ABC transportor, ATP-binding protein OS=Deinococcus radiodurans (strain ATCC 13939 / DSM 20539 / JCM 16871 / LMG 4051 / NBRC 15346 / NCIMB 9279 / R1 / VKM B-1422) OX=243230 GN=DR_2153 PE=4 SV=1
menG				Q9RRT0	27 kDa	4.39232	0.0111901	10.062	21.862	18.193	2.3452	0	0	Demethylmenaquinone methyltransferase OS=Deinococcus radiodurans (strain ATCC 13939 / DSM 20539 / JCM 16871 / LMG 4051 / NBRC 15346 / NCIMB 9279 / R1 / VKM B-1422) OX=243230 GN=menG PE=3 SV=1
DR_1258				Q9RUX2	99 kDa	4.32193	0.00242317	12.074	19.212	16.46	2.3452	0	0	SNF2/Rad54 helicase-related protein OS=Deinococcus radiodurans (strain ATCC 13939 / DSM 20539 / JCM 16871 / LMG 4051 / NBRC 15346 / NCIMB 9279 / R1 / VKM B-1422) OX=243230 GN=DR_1258 PE=4 SV=1
DR_2329				Q9RS00	36 kDa	4.24793	0.00123796	13.08	18.549	19.06	1.1726	1.483	0	NTP_transf_3 domain-containing protein OS=Deinococcus radiodurans (strain ATCC 13939 / DSM 20539 / JCM 16871 / LMG 4051 / NBRC 15346 / NCIMB 9279 / R1 / VKM B-1422) OX=243230 GN=DR_2329 PE=4 SV=1
DR_A0274				Q9RYN6	59 kDa	4	0.00166611	21.13	25.174	16.46	2.3452	1.483	0	Flavin monoamine oxidase-related protein OS=Deinococcus radiodurans (strain ATCC 13939 / DSM 20539 / JCM 16871 / LMG 4051 / NBRC 15346 / NCIMB 9279 / R1 / VKM B-1422) OX=243230 GN=DR_A0274 PE=4 SV=1
DR_1469				Q9RUC0	51 kDa	3.80735	5.74065e-05	34.21	29.812	29.456	1.1726	2.9659	2.4532	MurNAc-LAA domain-containing protein OS=Deinococcus radiodurans (strain ATCC 13939 / DSM 20539 / JCM 16871 / LMG 4051 / NBRC 15346 / NCIMB 9279 / R1 / VKM B-1422) OX=243230 GN=DR_1469 PE=4 SV=1
DR_0496				Q9RX19	53 kDa	3.80735	0.000140696	71.439	87.447	75.372	4.6905	8.8978	3.6797	Ferredoxin/ferredoxin--NADP reductase, putative OS=Deinococcus radiodurans (strain ATCC 13939 / DSM 20539 / JCM 16871 / LMG 4051 / NBRC 15346 / NCIMB 9279 / R1 / VKM B-1422) OX=243230 GN=DR_0496 PE=3 SV=1
DR_A0141				Q9RZ12	17 kDa	3.80735	0.000262334	13.08	11.262	10.396	1.1726	0	1.2266	Uncharacterized protein OS=Deinococcus radiodurans (strain ATCC 13939 / DSM 20539 / JCM 16871 / LMG 4051 / NBRC 15346 / NCIMB 9279 / R1 / VKM B-1422) OX=243230 GN=DR_A0141 PE=4 SV=1
DR_0032				Q9RYB8	56 kDa	3.80735	0.0123815	7.0433	15.237	11.262	1.1726	0	1.2266	Dihydrolipoamide acetyltransferase component of pyruvate dehydrogenase complex OS=Deinococcus radiodurans (strain ATCC 13939 / DSM 20539 / JCM 16871 / LMG 4051 / NBRC 15346 / NCIMB 9279 / R1 / VKM B-1422) OX=243230 GN=DR_0032 PE=3 SV=1
DR_1551				Q9RU43	47 kDa	3.58496	0.00344908	15.093	18.549	11.262	1.1726	0	2.4532	Carboxyl-terminal protease, putative OS=Deinococcus radiodurans (strain ATCC 13939 / DSM 20539 / JCM 16871 / LMG 4051 / NBRC 15346 / NCIMB 9279 / R1 / VKM B-1422) OX=243230 GN=DR_1551 PE=3 SV=1
secA				Q9RWU0	97 kDa	3.45943	0.000496382	35.217	47.036	41.584	5.8631	1.483	3.6797	Protein translocase subunit SecA OS=Deinococcus radiodurans (strain ATCC 13939 / DSM 20539 / JCM 16871 / LMG 4051 / NBRC 15346 / NCIMB 9279 / R1 / VKM B-1422) OX=243230 GN=secA PE=3 SV=2
secD				Q9RTE3	82 kDa	3.45943	0.00691626	18.111	31.799	20.792	2.3452	1.483	2.4532	Multifunctional fusion protein OS=Deinococcus radiodurans (strain ATCC 13939 / DSM 20539 / JCM 16871 / LMG 4051 / NBRC 15346 / NCIMB 9279 / R1 / VKM B-1422) OX=243230 GN=secD PE=1 SV=1
rsmH				Q9RT99	33 kDa	3.45943	0.0253377	7.0433	17.887	14.728	0	0	3.6797	Ribosomal RNA small subunit methyltransferase H OS=Deinococcus radiodurans (strain ATCC 13939 / DSM 20539 / JCM 16871 / LMG 4051 / NBRC 15346 / NCIMB 9279 / R1 / VKM B-1422) OX=243230 GN=rsmH PE=3 SV=1
rnj			Yes	H9CZL7	62 kDa	3.32193	0.0017023	40.248	55.648	39.852	7.0357	1.483	4.9063	Ribonuclease J OS=Deinococcus radiodurans OX=1299 GN=rnj PE=1 SV=1
uvrC				Q9RUN0	69 kDa	3.32193	0.00701801	31.192	56.973	46.782	9.3809	0	3.6797	UvrABC system protein C OS=Deinococcus radiodurans (strain ATCC 13939 / DSM 20539 / JCM 16871 / LMG 4051 / NBRC 15346 / NCIMB 9279 / R1 / VKM B-1422) OX=243230 GN=uvrC PE=3 SV=1
DR_0906				Q9RVW5	73 kDa	3.21723	0.00114658	19.118	27.824	25.124	2.3452	2.9659	2.4532	DNA topoisomerase (ATP-hydrolyzing) OS=Deinococcus radiodurans (strain ATCC 13939 / DSM 20539 / JCM 16871 / LMG 4051 / NBRC 15346 / NCIMB 9279 / R1 / VKM B-1422) OX=243230 GN=DR_0906 PE=3 SV=1
DR_1417				Q9RUG9	111 kDa	3.1375	0.000112698	40.248	47.036	43.317	8.2083	2.9659	3.6797	Penicillin-insensitive transglycosylase OS=Deinococcus radiodurans (strain ATCC 13939 / DSM 20539 / JCM 16871 / LMG 4051 / NBRC 15346 / NCIMB 9279 / R1 / VKM B-1422) OX=243230 GN=DR_1417 PE=4 SV=1
DR_1001				Q9RVM6	41 kDa	3.10434	0.000739643	23.142	30.474	23.391	2.3452	2.9659	3.6797	Phospho-2-dehydro-3-deoxyheptonate aldolase/chorismate mutase OS=Deinococcus radiodurans (strain ATCC 13939 / DSM 20539 / JCM 16871 / LMG 4051 / NBRC 15346 / NCIMB 9279 / R1 / VKM B-1422) OX=243230 GN=DR_1001 PE=4 SV=1
DR_B0108				Q9RZL7	79 kDa	3.08746	0.000119408	40.248	47.036	40.718	4.6905	2.9659	7.3595	Ribonucleoside-diphosphate reductase OS=Deinococcus radiodurans (strain ATCC 13939 / DSM 20539 / JCM 16871 / LMG 4051 / NBRC 15346 / NCIMB 9279 / R1 / VKM B-1422) OX=243230 GN=DR_B0108 PE=3 SV=1
DR_1568				Q9RU27	42 kDa	3.03562	0.00211831	17.105	25.837	20.792	1.1726	2.9659	3.6797	Peptide ABC transporter, ATP-binding protein OS=Deinococcus radiodurans (strain ATCC 13939 / DSM 20539 / JCM 16871 / LMG 4051 / NBRC 15346 / NCIMB 9279 / R1 / VKM B-1422) OX=243230 GN=DR_1568 PE=4 SV=1
DR_2241				Q9RS86	51 kDa	2.96347	2.10105e-05	22.136	21.862	23.391	3.5179	1.483	3.6797	Ribosomal protein S2-related protein OS=Deinococcus radiodurans (strain ATCC 13939 / DSM 20539 / JCM 16871 / LMG 4051 / NBRC 15346 / NCIMB 9279 / R1 / VKM B-1422) OX=243230 GN=DR_2241 PE=1 SV=1
DR_0265				Q9RXP4	29 kDa	2.94486	0.000372847	41.254	52.998	44.183	4.6905	5.9319	7.3595	Histidine utilization repressor HutC, putative OS=Deinococcus radiodurans (strain ATCC 13939 / DSM 20539 / JCM 16871 / LMG 4051 / NBRC 15346 / NCIMB 9279 / R1 / VKM B-1422) OX=243230 GN=DR_0265 PE=4 SV=1
mutS2				Q9RSZ3	84 kDa	2.88753	0.000419029	38.235	47.036	40.718	8.2083	1.483	7.3595	Endonuclease MutS2 OS=Deinococcus radiodurans (strain ATCC 13939 / DSM 20539 / JCM 16871 / LMG 4051 / NBRC 15346 / NCIMB 9279 / R1 / VKM B-1422) OX=243230 GN=mutS2 PE=1 SV=1
rhlB	Yes			Q9RXH8	51 kDa	2.74416	0.00252623	34.21	52.336	48.515	9.3809	5.9319	4.9063	ATP-dependent RNA helicase, putative OS=Deinococcus radiodurans (strain ATCC 13939 / DSM 20539 / JCM 16871 / LMG 4051 / NBRC 15346 / NCIMB 9279 / R1 / VKM B-1422) OX=243230 GN=DR_0335 PE=3 SV=1
rho	Yes			P52153	47 kDa	2.72247	0.0107194	7.0433	11.262	6.9307	2.3452	1.483	0	Transcription termination factor Rho OS=Deinococcus radiodurans (strain ATCC 13939 / DSM 20539 / JCM 16871 / LMG 4051 / NBRC 15346 / NCIMB 9279 / R1 / VKM B-1422) OX=243230 GN=rho PE=3 SV=2
DR_1452				Q9RUD5	45 kDa	2.63227	0.000444178	9.0557	11.262	11.262	1.1726	1.483	2.4532	Aminotransferase, class I OS=Deinococcus radiodurans (strain ATCC 13939 / DSM 20539 / JCM 16871 / LMG 4051 / NBRC 15346 / NCIMB 9279 / R1 / VKM B-1422) OX=243230 GN=DR_1452 PE=4 SV=1
DR_0540				Q9RWX5	51 kDa	2.58496	0.00204202	16.099	19.212	14.728	4.6905	0	3.6797	Uncharacterized protein OS=Deinococcus radiodurans (strain ATCC 13939 / DSM 20539 / JCM 16871 / LMG 4051 / NBRC 15346 / NCIMB 9279 / R1 / VKM B-1422) OX=243230 GN=DR_0540 PE=4 SV=1
DR_1567				Q9RU28	38 kDa	2.53605	0.00210223	22.136	30.474	21.659	3.5179	4.4489	4.9063	Peptide ABC transporter, ATP-binding protein OS=Deinococcus radiodurans (strain ATCC 13939 / DSM 20539 / JCM 16871 / LMG 4051 / NBRC 15346 / NCIMB 9279 / R1 / VKM B-1422) OX=243230 GN=DR_1567 PE=4 SV=1
rnr	Yes		Yes	Q9RXG0	85 kDa	2.40599	0.000119778	73.452	84.797	75.372	18.762	10.381	14.719	Ribonuclease R OS=Deinococcus radiodurans (strain ATCC 13939 / DSM 20539 / JCM 16871 / LMG 4051 / NBRC 15346 / NCIMB 9279 / R1 / VKM B-1422) OX=243230 GN=rnr PE=3 SV=1
DR_0005				Q9RYE4	25 kDa	2.37851	0.00085428	30.186	22.524	27.723	3.5179	5.9319	6.1329	TrmB domain-containing protein OS=Deinococcus radiodurans (strain ATCC 13939 / DSM 20539 / JCM 16871 / LMG 4051 / NBRC 15346 / NCIMB 9279 / R1 / VKM B-1422) OX=243230 GN=DR_0005 PE=4 SV=1
DR_2096				Q9RSM8	60 kDa	2.3505	0.0125022	8.0495	14.575	9.5298	2.3452	1.483	2.4532	Endopeptidase IV-related protein OS=Deinococcus radiodurans (strain ATCC 13939 / DSM 20539 / JCM 16871 / LMG 4051 / NBRC 15346 / NCIMB 9279 / R1 / VKM B-1422) OX=243230 GN=DR_2096 PE=4 SV=1
DR_0550/MutT			Yes	Q9RWW5	29 kDa	2.26303	0.00111656	27.167	31.137	24.258	2.3452	7.4149	7.3595	MutT/nudix family protein OS=Deinococcus radiodurans (strain ATCC 13939 / DSM 20539 / JCM 16871 / LMG 4051 / NBRC 15346 / NCIMB 9279 / R1 / VKM B-1422) OX=243230 GN=DR_0550 PE=3 SV=1
DR_1415				Q9RUH1	56 kDa	2.23266	0.0103761	31.192	56.311	42.451	9.3809	5.9319	12.266	Ornithine aminotransferase, putative OS=Deinococcus radiodurans (strain ATCC 13939 / DSM 20539 / JCM 16871 / LMG 4051 / NBRC 15346 / NCIMB 9279 / R1 / VKM B-1422) OX=243230 GN=DR_1415 PE=3 SV=1
der				Q9RS19	49 kDa	2.23266	0.0129949	8.0495	15.237	12.995	3.5179	2.9659	1.2266	GTPase Der OS=Deinococcus radiodurans (strain ATCC 13939 / DSM 20539 / JCM 16871 / LMG 4051 / NBRC 15346 / NCIMB 9279 / R1 / VKM B-1422) OX=243230 GN=der PE=3 SV=1
DR_2019				Q9RSV3	37 kDa	2.20163	0.00433867	16.099	19.212	14.728	5.8631	0	4.9063	Thioredoxin-like_fold domain-containing protein OS=Deinococcus radiodurans (strain ATCC 13939 / DSM 20539 / JCM 16871 / LMG 4051 / NBRC 15346 / NCIMB 9279 / R1 / VKM B-1422) OX=243230 GN=DR_2019 PE=4 SV=1
DR_0814				Q9RW55	35 kDa	2.10434	0.00227103	16.099	19.874	19.06	7.0357	4.4489	1.2266	Proline dehydrogenase OS=Deinococcus radiodurans (strain ATCC 13939 / DSM 20539 / JCM 16871 / LMG 4051 / NBRC 15346 / NCIMB 9279 / R1 / VKM B-1422) OX=243230 GN=DR_0814 PE=1 SV=1
DR_1790				Q9RTH4	42 kDa	2.03562	0.000317513	33.204	31.137	28.589	9.3809	4.4489	8.5861	Yellow-related protein OS=Deinococcus radiodurans (strain ATCC 13939 / DSM 20539 / JCM 16871 / LMG 4051 / NBRC 15346 / NCIMB 9279 / R1 / VKM B-1422) OX=243230 GN=DR_1790 PE=4 SV=1
DR_1692				Q9RTR4	64 kDa	2.03562	0.0118168	16.099	29.812	26.857	5.8631	5.9319	6.1329	Long-chain fatty acid--CoA ligase OS=Deinococcus radiodurans (strain ATCC 13939 / DSM 20539 / JCM 16871 / LMG 4051 / NBRC 15346 / NCIMB 9279 / R1 / VKM B-1422) OX=243230 GN=DR_1692 PE=4 SV=1
DR_B0008				Q9RZV3	23 kDa	1.926	0.00802902	9.0557	14.575	11.262	2.3452	4.4489	2.4532	Cob(I)alamin adenosyltransferase OS=Deinococcus radiodurans (strain ATCC 13939 / DSM 20539 / JCM 16871 / LMG 4051 / NBRC 15346 / NCIMB 9279 / R1 / VKM B-1422) OX=243230 GN=DR_B0008 PE=4 SV=1
DR_1487				Q9RUA4	76 kDa	1.88753	7.40067e-05	20.124	21.862	19.06	5.8631	5.9319	4.9063	3-hydroxyacyl-CoA dehydrogenase OS=Deinococcus radiodurans (strain ATCC 13939 / DSM 20539 / JCM 16871 / LMG 4051 / NBRC 15346 / NCIMB 9279 / R1 / VKM B-1422) OX=243230 GN=DR_1487 PE=4 SV=1
ffh	Yes			Q9RTC9	49 kDa	1.88753	0.000308393	45.278	49.686	43.317	16.417	8.8978	12.266	Signal recognition particle protein OS=Deinococcus radiodurans (strain ATCC 13939 / DSM 20539 / JCM 16871 / LMG 4051 / NBRC 15346 / NCIMB 9279 / R1 / VKM B-1422) OX=243230 GN=ffh PE=3 SV=1
mltG				Q9RRE0	37 kDa	1.80735	0.0192606	11.068	20.537	19.06	2.3452	5.9319	6.1329	Endolytic murein transglycosylase OS=Deinococcus radiodurans (strain ATCC 13939 / DSM 20539 / JCM 16871 / LMG 4051 / NBRC 15346 / NCIMB 9279 / R1 / VKM B-1422) OX=243230 GN=mltG PE=3 SV=1
DR_1590				Q9RU06	21 kDa	1.80735	0.0315872	10.062	21.862	19.926	5.8631	2.9659	6.1329	Uncharacterized protein OS=Deinococcus radiodurans (strain ATCC 13939 / DSM 20539 / JCM 16871 / LMG 4051 / NBRC 15346 / NCIMB 9279 / R1 / VKM B-1422) OX=243230 GN=DR_1590 PE=4 SV=1
DR_0071				Q9RY79	73 kDa	1.67807	0.000124103	47.291	41.074	43.317	15.244	11.864	13.492	Peptidyl-prolyl cis-trans isomerse, putative, PpiC family OS=Deinococcus radiodurans (strain ATCC 13939 / DSM 20539 / JCM 16871 / LMG 4051 / NBRC 15346 / NCIMB 9279 / R1 / VKM B-1422) OX=243230 GN=DR_0071 PE=4 SV=1
rplM	Yes	Yes		Q9RXY1	19 kDa	1.67807	0.00725958	8.0495	11.262	10.396	3.5179	4.4489	1.2266	50S ribosomal protein L13 OS=Deinococcus radiodurans (strain ATCC 13939 / DSM 20539 / JCM 16871 / LMG 4051 / NBRC 15346 / NCIMB 9279 / R1 / VKM B-1422) OX=243230 GN=rplM PE=1 SV=1
DR_0950				Q9RVS2	41 kDa	1.63227	0.0058842	55.34	80.822	58.911	18.762	25.211	18.399	NADH dehydrogenase II OS=Deinococcus radiodurans (strain ATCC 13939 / DSM 20539 / JCM 16871 / LMG 4051 / NBRC 15346 / NCIMB 9279 / R1 / VKM B-1422) OX=243230 GN=DR_0950 PE=4 SV=1
RpsA	Yes	Yes		Q9RSY6	69 kDa	1.63227	0.00891516	116.72	192.12	149.01	49.25	45.972	50.29	Ribosomal protein S1, putative OS=Deinococcus radiodurans (strain ATCC 13939 / DSM 20539 / JCM 16871 / LMG 4051 / NBRC 15346 / NCIMB 9279 / R1 / VKM B-1422) OX=243230 GN=DR_1983 PE=4 SV=1
DR_1648				Q9RTV6	29 kDa	1.58496	0.00544545	10.062	9.9372	6.9307	2.3452	2.9659	3.6797	Amino acid ABC transporter, ATP-binding protein OS=Deinococcus radiodurans (strain ATCC 13939 / DSM 20539 / JCM 16871 / LMG 4051 / NBRC 15346 / NCIMB 9279 / R1 / VKM B-1422) OX=243230 GN=DR_1648 PE=4 SV=1
ssb				Q9RY51	33 kDa	1.58496	0.00568281	7.0433	10.6	9.5298	2.3452	2.9659	3.6797	Single-stranded DNA-binding protein OS=Deinococcus radiodurans (strain ATCC 13939 / DSM 20539 / JCM 16871 / LMG 4051 / NBRC 15346 / NCIMB 9279 / R1 / VKM B-1422) OX=243230 GN=ssb PE=1 SV=2
DR_1488				Q9RUA3	42 kDa	1.53605	0.0149691	10.062	16.562	11.262	3.5179	4.4489	4.9063	Membrane-bound protein LytR OS=Deinococcus radiodurans (strain ATCC 13939 / DSM 20539 / JCM 16871 / LMG 4051 / NBRC 15346 / NCIMB 9279 / R1 / VKM B-1422) OX=243230 GN=DR_1488 PE=3 SV=1
DR_2587				Q9RRA7	23 kDa	1.48543	0.0305935	7.0433	8.6122	7.7971	3.5179	0	4.9063	PlsC domain-containing protein OS=Deinococcus radiodurans (strain ATCC 13939 / DSM 20539 / JCM 16871 / LMG 4051 / NBRC 15346 / NCIMB 9279 / R1 / VKM B-1422) OX=243230 GN=DR_2587 PE=4 SV=1
DR_2370				Q9RRW5	49 kDa	1.43296	0.0433875	8.0495	16.562	12.129	4.6905	2.9659	6.1329	Dihydrolipoyl dehydrogenase OS=Deinococcus radiodurans (strain ATCC 13939 / DSM 20539 / JCM 16871 / LMG 4051 / NBRC 15346 / NCIMB 9279 / R1 / VKM B-1422) OX=243230 GN=DR_2370 PE=3 SV=1
polA				P52027	106 kDa	1.26303	0.00258722	6.0371	7.2873	7.7971	3.5179	2.9659	2.4532	DNA polymerase I OS=Deinococcus radiodurans (strain ATCC 13939 / DSM 20539 / JCM 16871 / LMG 4051 / NBRC 15346 / NCIMB 9279 / R1 / VKM B-1422) OX=243230 GN=polA PE=3 SV=2
DR_1852				Q9RTB3	39 kDa	1.1375	0.00550626	12.074	13.912	14.728	8.2083	4.4489	6.1329	Uncharacterized protein OS=Deinococcus radiodurans (strain ATCC 13939 / DSM 20539 / JCM 16871 / LMG 4051 / NBRC 15346 / NCIMB 9279 / R1 / VKM B-1422) OX=243230 GN=DR_1852 PE=3 SV=1
DR_1135				Q9RV94	24 kDa	1.07039	0.0122468	12.074	13.25	14.728	8.2083	7.4149	3.6797	Uncharacterized protein OS=Deinococcus radiodurans (strain ATCC 13939 / DSM 20539 / JCM 16871 / LMG 4051 / NBRC 15346 / NCIMB 9279 / R1 / VKM B-1422) OX=243230 GN=DR_1135 PE=4 SV=1
rpsB	Yes	Yes		Q9RU79	30 kDa	1.07039	0.0140118	45.278	63.598	52.847	34.006	20.762	22.078	30S ribosomal protein S2 OS=Deinococcus radiodurans (strain ATCC 13939 / DSM 20539 / JCM 16871 / LMG 4051 / NBRC 15346 / NCIMB 9279 / R1 / VKM B-1422) OX=243230 GN=rpsB PE=3 SV=1
tyrS				Q9RR63	46 kDa	1.07039	0.0427189	4.0248	6.6248	5.198	3.5179	1.483	2.4532	Tyrosine--tRNA ligase OS=Deinococcus radiodurans (strain ATCC 13939 / DSM 20539 / JCM 16871 / LMG 4051 / NBRC 15346 / NCIMB 9279 / R1 / VKM B-1422) OX=243230 GN=tyrS PE=3 SV=1
gltX				Q9RX30	55 kDa	0.925999	0.0196463	10.062	13.912	10.396	5.8631	7.4149	4.9063	Glutamate--tRNA ligase OS=Deinococcus radiodurans (strain ATCC 13939 / DSM 20539 / JCM 16871 / LMG 4051 / NBRC 15346 / NCIMB 9279 / R1 / VKM B-1422) OX=243230 GN=gltX PE=3 SV=2
rpsH	Yes	Yes		Q9RSL4	15 kDa	0.847997	0.000548756	19.118	17.887	17.327	10.554	10.381	8.5861	30S ribosomal protein S8 OS=Deinococcus radiodurans (strain ATCC 13939 / DSM 20539 / JCM 16871 / LMG 4051 / NBRC 15346 / NCIMB 9279 / R1 / VKM B-1422) OX=243230 GN=rpsH PE=3 SV=1
pnp	Yes		Yes	Q9RSR1	84 kDa	0.678072	0.0150083	150.93	177.54	145.55	93.809	83.047	118.98	Polyribonucleotide nucleotidyltransferase OS=Deinococcus radiodurans (strain ATCC 13939 / DSM 20539 / JCM 16871 / LMG 4051 / NBRC 15346 / NCIMB 9279 / R1 / VKM B-1422) OX=243230 GN=pnp PE=1 SV=2
