# Supplementary material for: PNPase and RhlB Interact and Reduce the Cellular Availability of Oxidized RNA in Deinococcus radiodurans
Source: Microbiol Spectr. 2022 Jul 20;10(4):e02140-22. doi: 10.1128/spectrum.02140-22 (PMC9430589; doi:10.1128/spectrum.02140-22)
Supplement: Supplemental file 3 — Supplemental material. Download spectrum.02140-22-s0002.xlsx, XLSX file, 0.02 MB [file spectrum.02140-22-s0002.xlsx]

## Sheet: Table S2
Table S2. Proteins significantly enriched in PNPase and RhlB co-immunoprecipitation in D. radiodurans.
PNPase co-immunoprecipitation results
					Normalized Spectra Counts
Protein ID	RNA Binding?	Ribosomal protein?	Nuclease activity?	Accession Number	Molecular Weight	Log2FoldChange	P value	His-1	His-2	His-3	His-4	PNPase-His-1	PNPase-His-2	PNPase-His-3	PNPase-His-4	Description
DR_B0014				Q9RZU7	32 kDa	Only detected in PNPase-His	4.95329e-07	0	0	0	0	6.6311	7.688	6.486	7.595	Hemin ABC transporter, periplasmic hemin-binding protein, putative OS=Deinococcus radiodurans (strain ATCC 13939 / DSM 20539 / JCM 16871 / LMG 4051 / NBRC 15346 / NCIMB 9279 / R1 / VKM B-1422) OX=243230 GN=DR_B0014 PE=4 SV=1
rpsH		Yes		Q9RSL4	15 kDa	Only detected in PNPase-His	8.81157e-07	0	0	0	0	10.61	9.8846	9.729	8.3545	30S ribosomal protein S8 OS=Deinococcus radiodurans (strain ATCC 13939 / DSM 20539 / JCM 16871 / LMG 4051 / NBRC 15346 / NCIMB 9279 / R1 / VKM B-1422) OX=243230 GN=rpsH PE=3 SV=1
rplC		Yes		Q9RXK2	22 kDa	Only detected in PNPase-His	1.40966e-05	0	0	0	0	15.915	18.671	17.836	12.912	50S ribosomal protein L3 OS=Deinococcus radiodurans (strain ATCC 13939 / DSM 20539 / JCM 16871 / LMG 4051 / NBRC 15346 / NCIMB 9279 / R1 / VKM B-1422) OX=243230 GN=rplC PE=1 SV=1
DR_1620				Q9RTY0	35 kDa	Only detected in PNPase-His	0.000142616	0	0	0	0	2.6524	2.1966	3.243	3.7975	Ketoacyl reductase, putative OS=Deinococcus radiodurans (strain ATCC 13939 / DSM 20539 / JCM 16871 / LMG 4051 / NBRC 15346 / NCIMB 9279 / R1 / VKM B-1422) OX=243230 GN=DR_1620 PE=3 SV=1
rpsS		Yes		A0A6G9BUT4	11 kDa	Only detected in PNPase-His	0.000145367	0	0	0	0	3.9786	2.1966	3.243	3.038	30S ribosomal protein S19 OS=Deinococcus radiodurans OX=1299 GN=rpsS PE=3 SV=1
rplN		Yes		A0A6G9BVC1	14 kDa	Only detected in PNPase-His	0.000208254	0	0	0	0	5.3049	5.4914	8.9182	6.8355	50S ribosomal protein L14 OS=Deinococcus radiodurans OX=1299 GN=rplN PE=3 SV=1
HAV23_10985	Yes			A0A6G9C4X1	65 kDa	Only detected in PNPase-His	0.000232376	0	0	0	0	14.588	7.688	11.35	10.633	RNA helicase OS=Deinococcus radiodurans OX=1299 GN=HAV23_10985 PE=3 SV=1
rplF		Yes		Q9RSL3	20 kDa	Only detected in PNPase-His	0.000564695	0	0	0	0	5.3049	6.5897	8.9182	4.557	50S ribosomal protein L6 OS=Deinococcus radiodurans (strain ATCC 13939 / DSM 20539 / JCM 16871 / LMG 4051 / NBRC 15346 / NCIMB 9279 / R1 / VKM B-1422) OX=243230 GN=rplF PE=1 SV=2
rplQ		Yes		Q9RSJ5	13 kDa	Only detected in PNPase-His	0.000568514	0	0	0	0	3.9786	5.4914	8.1075	5.3165	50S ribosomal protein L17 OS=Deinococcus radiodurans (strain ATCC 13939 / DSM 20539 / JCM 16871 / LMG 4051 / NBRC 15346 / NCIMB 9279 / R1 / VKM B-1422) OX=243230 GN=rplQ PE=1 SV=1
rplA		Yes		Q9RSS8	24 kDa	Only detected in PNPase-His	0.000583098	0	0	0	0	1.3262	1.0983	1.6215	0.7595	50S ribosomal protein L1 OS=Deinococcus radiodurans (strain ATCC 13939 / DSM 20539 / JCM 16871 / LMG 4051 / NBRC 15346 / NCIMB 9279 / R1 / VKM B-1422) OX=243230 GN=rplA PE=1 SV=1
rpsK		Yes		A0A6G9C2R6	14 kDa	Only detected in PNPase-His	0.000841491	0	0	0	0	15.915	7.688	12.161	9.114	30S ribosomal protein S11 OS=Deinococcus radiodurans OX=1299 GN=rpsK PE=3 SV=1
rplD		Yes		Q9RXK1	22 kDa	Only detected in PNPase-His	0.000897492	0	0	0	0	5.3049	3.2949	2.4322	4.557	50S ribosomal protein L4 OS=Deinococcus radiodurans (strain ATCC 13939 / DSM 20539 / JCM 16871 / LMG 4051 / NBRC 15346 / NCIMB 9279 / R1 / VKM B-1422) OX=243230 GN=rplD PE=1 SV=3
rplM		Yes		Q9RXY1	19 kDa	Only detected in PNPase-His	0.00177963	0	0	0	0	2.6524	2.1966	4.8645	4.557	50S ribosomal protein L13 OS=Deinococcus radiodurans (strain ATCC 13939 / DSM 20539 / JCM 16871 / LMG 4051 / NBRC 15346 / NCIMB 9279 / R1 / VKM B-1422) OX=243230 GN=rplM PE=1 SV=1
DR_0365				Q9RXE8	37 kDa	Only detected in PNPase-His	0.0019718	0	0	0	0	2.6524	1.0983	1.6215	1.519	Peptide ABC transporter, permease protein OS=Deinococcus radiodurans (strain ATCC 13939 / DSM 20539 / JCM 16871 / LMG 4051 / NBRC 15346 / NCIMB 9279 / R1 / VKM B-1422) OX=243230 GN=DR_0365 PE=3 SV=1
rpmA		Yes		Q9RY65	10 kDa	Only detected in PNPase-His	0.00377466	0	0	0	0	2.6524	4.3931	2.4322	1.519	50S ribosomal protein L27 OS=Deinococcus radiodurans (strain ATCC 13939 / DSM 20539 / JCM 16871 / LMG 4051 / NBRC 15346 / NCIMB 9279 / R1 / VKM B-1422) OX=243230 GN=rpmA PE=1 SV=1
rhlB	Yes			Q9RXH8	51 kDa	Only detected in PNPase-His	0.00545591	0	0	0	0	18.567	8.7863	6.486	10.633	ATP-dependent RNA helicase, putative OS=Deinococcus radiodurans (strain ATCC 13939 / DSM 20539 / JCM 16871 / LMG 4051 / NBRC 15346 / NCIMB 9279 / R1 / VKM B-1422) OX=243230 GN=DR_0335 PE=3 SV=1
rplO		Yes		Q9RSK9	17 kDa	Only detected in PNPase-His	0.00868606	0	0	0	0	6.6311	1.0983	5.6752	6.076	50S ribosomal protein L15 OS=Deinococcus radiodurans (strain ATCC 13939 / DSM 20539 / JCM 16871 / LMG 4051 / NBRC 15346 / NCIMB 9279 / R1 / VKM B-1422) OX=243230 GN=rplO PE=1 SV=1
HAV23_00540				A0A6G9C302	16 kDa	Only detected in PNPase-His	0.0209056	0	0	0	0	1.3262	2.1966	0.81075	3.7975	Uncharacterized protein OS=Deinococcus radiodurans OX=1299 GN=HAV23_00540 PE=4 SV=1
rpsL		Yes		A0A6G9C6Z4	14 kDa	Only detected in PNPase-His	0.0279458	0	0	0	0	0	2.1966	1.6215	2.2785	30S ribosomal protein S12 OS=Deinococcus radiodurans OX=1299 GN=rpsL PE=3 SV=1
HAV23_10835				A0A6G9C4S8	21 kDa	Only detected in PNPase-His	0.0289186	0	0	0	0	0	1.0983	1.6215	1.519	SRPBCC family protein OS=Deinococcus radiodurans OX=1299 GN=HAV23_10835 PE=4 SV=1
smpB	Yes			A0A6G9BY85	17 kDa	Only detected in PNPase-His	0.0289186	0	0	0	0	0	1.0983	1.6215	1.519	SsrA-binding protein OS=Deinococcus radiodurans OX=1299 GN=smpB PE=3 SV=1
rplI		Yes		A0A6G9C1P1	16 kDa	Only detected in PNPase-His	0.0353239	0	0	0	0	1.3262	2.1966	2.4322	0	50S ribosomal protein L9 OS=Deinococcus radiodurans OX=1299 GN=rplI PE=3 SV=1
secY				A0A6G9BSU3	47 kDa	Only detected in PNPase-His	0.040907	0	0	0	0	0	1.0983	1.6215	2.2785	Protein translocase subunit SecY OS=Deinococcus radiodurans OX=1299 GN=secY PE=3 SV=1
rpsQ		Yes		A0A6G9C6Y3	11 kDa	Only detected in PNPase-His	0.0431437	0	0	0	0	0	3.2949	3.243	1.519	30S ribosomal protein S17 OS=Deinococcus radiodurans OX=1299 GN=rpsQ PE=3 SV=1
HAV23_07860				A0A6G9BWU1	43 kDa	Only detected in PNPase-His	0.0464039	0	0	0	0	0	1.0983	2.4322	1.519	Trypsin-like serine protease OS=Deinococcus radiodurans OX=1299 GN=HAV23_07860 PE=3 SV=1
rplT		Yes		Q9RSW7	14 kDa	5.45196	2.73062e-05	0.82576	0	0	0	10.61	9.8846	7.2967	8.3545	50S ribosomal protein L20 OS=Deinococcus radiodurans (strain ATCC 13939 / DSM 20539 / JCM 16871 / LMG 4051 / NBRC 15346 / NCIMB 9279 / R1 / VKM B-1422) OX=243230 GN=rplT PE=1 SV=1
rplU		Yes		Q9RY64	11 kDa	4.97355	4.17382e-05	1.6515	0	0	0	15.915	13.179	12.161	10.633	50S ribosomal protein L21 OS=Deinococcus radiodurans (strain ATCC 13939 / DSM 20539 / JCM 16871 / LMG 4051 / NBRC 15346 / NCIMB 9279 / R1 / VKM B-1422) OX=243230 GN=rplU PE=1 SV=2
rpsC		Yes		Q9RXJ6	27 kDa	4.83692	0.000165243	1.6515	0	0	0.81003	21.219	20.867	14.593	13.671	30S ribosomal protein S3 OS=Deinococcus radiodurans (strain ATCC 13939 / DSM 20539 / JCM 16871 / LMG 4051 / NBRC 15346 / NCIMB 9279 / R1 / VKM B-1422) OX=243230 GN=rpsC PE=3 SV=1
DR_1669				Q9RTT7	41 kDa	4.68681	9.89322e-06	0	0	0	1.6201	9.2835	12.081	9.729	10.633	UPF0020 domain-containing protein OS=Deinococcus radiodurans (strain ATCC 13939 / DSM 20539 / JCM 16871 / LMG 4051 / NBRC 15346 / NCIMB 9279 / R1 / VKM B-1422) OX=243230 GN=DR_1669 PE=4 SV=1
rplV		Yes		Q9RXJ7	15 kDa	4.37911	0.000818302	0	1.2273	0	1.6201	18.567	9.8846	18.647	12.152	50S ribosomal protein L22 OS=Deinococcus radiodurans (strain ATCC 13939 / DSM 20539 / JCM 16871 / LMG 4051 / NBRC 15346 / NCIMB 9279 / R1 / VKM B-1422) OX=243230 GN=rplV PE=1 SV=1
rplP		Yes		Q9RXJ5	16 kDa	4.1413	0.00228231	0	0	0	1.6201	9.2835	6.5897	8.9182	3.7975	50S ribosomal protein L16 OS=Deinococcus radiodurans (strain ATCC 13939 / DSM 20539 / JCM 16871 / LMG 4051 / NBRC 15346 / NCIMB 9279 / R1 / VKM B-1422) OX=243230 GN=rplP PE=1 SV=3
rplS		Yes		Q9RWB4	18 kDa	3.89346	0.00139846	1.6515	0	0	0	7.9573	5.4914	7.2967	3.7975	50S ribosomal protein L19 OS=Deinococcus radiodurans (strain ATCC 13939 / DSM 20539 / JCM 16871 / LMG 4051 / NBRC 15346 / NCIMB 9279 / R1 / VKM B-1422) OX=243230 GN=rplS PE=1 SV=1
rpsR		Yes		A0A6G9BV83	11 kDa	3.64706	7.26711e-05	1.6515	0	0	0	5.3049	4.3931	5.6752	5.3165	30S ribosomal protein S18 OS=Deinococcus radiodurans OX=1299 GN=rpsR PE=3 SV=1
rpsD		Yes		Q9RSJ7	24 kDa	3.53906	1.10487e-05	3.3031	2.4546	0	3.2401	22.546	28.555	29.187	24.304	30S ribosomal protein S4 OS=Deinococcus radiodurans (strain ATCC 13939 / DSM 20539 / JCM 16871 / LMG 4051 / NBRC 15346 / NCIMB 9279 / R1 / VKM B-1422) OX=243230 GN=rpsD PE=3 SV=1
rplE		Yes		A0A6G9C7E8	20 kDa	3.52825	0.00280863	1.6515	0	0	0.81003	6.6311	4.3931	10.54	6.8355	50S ribosomal protein L5 OS=Deinococcus radiodurans OX=1299 GN=rplE PE=3 SV=1
rpsI		Yes		A0A6G9C886	15 kDa	3.42165	0.00989371	0.82576	1.2273	0	0	9.2835	3.2949	4.8645	4.557	30S ribosomal protein S9 OS=Deinococcus radiodurans OX=1299 GN=rpsI PE=3 SV=1
HAV23_14690				A0A6G9C0Q9	42 kDa	3.31771	0.00122969	0.82576	0	0	0	1.3262	2.1966	2.4322	2.2785	Glutathione-dependent formaldehyde dehydrogenase OS=Deinococcus radiodurans OX=1299 GN=HAV23_14690 PE=3 SV=1
rpsE		Yes		Q9RSL1	21 kDa	3.22648	0.000714151	4.1288	0	0	2.4301	14.588	20.867	13.783	12.152	30S ribosomal protein S5 OS=Deinococcus radiodurans (strain ATCC 13939 / DSM 20539 / JCM 16871 / LMG 4051 / NBRC 15346 / NCIMB 9279 / R1 / VKM B-1422) OX=243230 GN=rpsE PE=3 SV=1
accC				A0A6G9BV13	49 kDa	3.00978	0.0113285	0	0	1.0286	0	1.3262	2.1966	3.243	1.519	Biotin carboxylase OS=Deinococcus radiodurans OX=1299 GN=accC PE=4 SV=1
rplB		Yes		A0A6G9BVQ2	30 kDa	2.93814	5.121e-07	5.7804	3.6818	4.1144	2.4301	30.503	28.555	33.241	30.38	50S ribosomal protein L2 OS=Deinococcus radiodurans OX=1299 GN=rplB PE=3 SV=1
thrS				Q9RSP3	74 kDa	2.88815	0.000750843	1.6515	0	0	1.6201	5.3049	5.4914	8.1075	5.3165	Threonine--tRNA ligase OS=Deinococcus radiodurans (strain ATCC 13939 / DSM 20539 / JCM 16871 / LMG 4051 / NBRC 15346 / NCIMB 9279 / R1 / VKM B-1422) OX=243230 GN=thrS PE=3 SV=1
rpsM		Yes		Q9RSJ9	14 kDa	2.52904	0.0040955	1.6515	0	0	1.6201	5.3049	3.2949	6.486	3.7975	30S ribosomal protein S13 OS=Deinococcus radiodurans (strain ATCC 13939 / DSM 20539 / JCM 16871 / LMG 4051 / NBRC 15346 / NCIMB 9279 / R1 / VKM B-1422) OX=243230 GN=rpsM PE=3 SV=1
rpsG		Yes		A0A6G9C7A0	18 kDa	2.5075	7.45575e-05	3.3031	3.6818	1.0286	2.4301	13.262	15.376	17.836	12.912	30S ribosomal protein S7 OS=Deinococcus radiodurans OX=1299 GN=rpsG PE=3 SV=1
nusB	Yes			A0A6G9BZF7	21 kDa	2.496	0.012194	2.4773	0	0	0.81003	5.3049	2.1966	6.486	4.557	Transcription antitermination protein NusB OS=Deinococcus radiodurans OX=1299 GN=nusB PE=3 SV=1
speA				Q9RXR4	74 kDa	2.40308	0.00287499	0.82576	1.2273	1.0286	1.6201	6.6311	3.2949	8.1075	6.8355	Biosynthetic arginine decarboxylase OS=Deinococcus radiodurans (strain ATCC 13939 / DSM 20539 / JCM 16871 / LMG 4051 / NBRC 15346 / NCIMB 9279 / R1 / VKM B-1422) OX=243230 GN=speA PE=3 SV=1
recA				A0A6G9BU88	38 kDa	2.23042	0.00894108	1.6515	0	0	1.6201	5.3049	2.1966	4.0537	3.7975	Protein RecA OS=Deinococcus radiodurans OX=1299 GN=recA PE=3 SV=1
DR_0067				Q9RY83	32 kDa	1.99893	9.89462e-05	5.7804	3.6818	1.0286	3.2401	14.588	12.081	13.783	14.431	Uncharacterized protein OS=Deinococcus radiodurans (strain ATCC 13939 / DSM 20539 / JCM 16871 / LMG 4051 / NBRC 15346 / NCIMB 9279 / R1 / VKM B-1422) OX=243230 GN=DR_0067 PE=4 SV=1
DR_0207				Q9RXU9	13 kDa	1.8689	0.000459519	1.6515	2.4546	0	2.4301	6.6311	5.4914	5.6752	6.076	Uncharacterized protein OS=Deinococcus radiodurans (strain ATCC 13939 / DSM 20539 / JCM 16871 / LMG 4051 / NBRC 15346 / NCIMB 9279 / R1 / VKM B-1422) OX=243230 GN=DR_0207 PE=4 SV=1
pyrH				Q9RU81	27 kDa	1.76121	0.0167748	1.6515	1.2273	1.0286	1.6201	3.9786	2.1966	6.486	6.076	Uridylate kinase OS=Deinococcus radiodurans (strain ATCC 13939 / DSM 20539 / JCM 16871 / LMG 4051 / NBRC 15346 / NCIMB 9279 / R1 / VKM B-1422) OX=243230 GN=pyrH PE=3 SV=1
HAV23_03550				A0A6G9BUM8	31 kDa	1.74392	0.00609358	9.9092	4.9091	2.0572	3.2401	15.915	14.278	23.512	13.671	Polyphosphate kinase 2 family protein OS=Deinococcus radiodurans OX=1299 GN=HAV23_03550 PE=4 SV=1
DR_1359				Q9RUM5	28 kDa	1.62041	0.00911344	3.3031	3.6818	0	6.4803	10.61	10.983	12.972	6.8355	Outer membrane protein OS=Deinococcus radiodurans (strain ATCC 13939 / DSM 20539 / JCM 16871 / LMG 4051 / NBRC 15346 / NCIMB 9279 / R1 / VKM B-1422) OX=243230 GN=DR_1359 PE=3 SV=1
pyrC				Q9RVC3	45 kDa	1.61894	0.0129842	2.4773	0	2.0572	0.81003	2.6524	4.3931	4.0537	5.3165	Dihydroorotase OS=Deinococcus radiodurans (strain ATCC 13939 / DSM 20539 / JCM 16871 / LMG 4051 / NBRC 15346 / NCIMB 9279 / R1 / VKM B-1422) OX=243230 GN=pyrC PE=3 SV=1
rpsJ		Yes		Q9RXK3	12 kDa	1.41098	0.0245177	1.6515	2.4546	2.0572	1.6201	3.9786	3.2949	8.1075	5.3165	30S ribosomal protein S10 OS=Deinococcus radiodurans (strain ATCC 13939 / DSM 20539 / JCM 16871 / LMG 4051 / NBRC 15346 / NCIMB 9279 / R1 / VKM B-1422) OX=243230 GN=rpsJ PE=3 SV=1
rpsB		Yes		A0A6G9BYJ6	30 kDa	1.37487	5.24595e-06	9.9092	8.591	7.2002	8.9104	22.546	20.867	24.322	22.026	30S ribosomal protein S2 OS=Deinococcus radiodurans OX=1299 GN=rpsB PE=3 SV=1
rplR		Yes		Q9RSL2	12 kDa	1.31932	0.0237483	3.3031	2.4546	0	1.6201	5.3049	4.3931	5.6752	3.038	50S ribosomal protein L18 OS=Deinococcus radiodurans (strain ATCC 13939 / DSM 20539 / JCM 16871 / LMG 4051 / NBRC 15346 / NCIMB 9279 / R1 / VKM B-1422) OX=243230 GN=rplR PE=1 SV=3
infB				Q9RTG5	64 kDa	1.29316	0.0067436	5.7804	2.4546	5.143	2.4301	9.2835	12.081	10.54	6.8355	Translation initiation factor IF-2 OS=Deinococcus radiodurans (strain ATCC 13939 / DSM 20539 / JCM 16871 / LMG 4051 / NBRC 15346 / NCIMB 9279 / R1 / VKM B-1422) OX=243230 GN=infB PE=3 SV=1
rnj			Yes	H9CZL7	62 kDa	1.16243	0.00796751	10.735	4.9091	5.143	8.1003	11.936	14.278	19.458	18.988	Ribonuclease J OS=Deinococcus radiodurans OX=1299 GN=rnj PE=1 SV=1
rpsA	Yes	Yes		A0A6G9C336 (+1)	66 kDa	1.14406	0.000128316	14.038	12.273	9.2573	10.53	26.524	21.966	27.565	25.823	30S ribosomal protein S1 OS=Deinococcus radiodurans OX=1299 GN=HAV23_12810 PE=4 SV=1
nusG	Yes			Q9RSS6	21 kDa	1.14405	0.0119272	10.735	7.3637	1.0286	8.1003	17.241	15.376	15.404	12.152	Transcription termination/antitermination protein NusG OS=Deinococcus radiodurans (strain ATCC 13939 / DSM 20539 / JCM 16871 / LMG 4051 / NBRC 15346 / NCIMB 9279 / R1 / VKM B-1422) OX=243230 GN=nusG PE=3 SV=1
infC				A0A6G9BT95	24 kDa	0.956299	0.0021617	7.4319	4.9091	6.1716	5.6702	10.61	14.278	12.161	9.8735	Translation initiation factor IF-3 OS=Deinococcus radiodurans OX=1299 GN=infC PE=3 SV=1
rpoC				A0A6G9C5V6	171 kDa	0.916973	0.0123479	112.3	72.409	48.344	73.713	128.64	127.4	186.47	136.71	DNA-directed RNA polymerase subunit beta' OS=Deinococcus radiodurans OX=1299 GN=rpoC PE=3 SV=1
HAV23_10190				A0A6G9BYF6	64 kDa	0.793692	0.00970329	1.6515	2.4546	2.0572	2.4301	2.6524	4.3931	4.0537	3.7975	S8 family serine peptidase OS=Deinococcus radiodurans OX=1299 GN=HAV23_10190 PE=4 SV=1
rpoB				Q9RVV9	129 kDa	0.783994	0.0101814	129.65	100.64	77.145	94.774	171.08	146.07	219.71	155.7	DNA-directed RNA polymerase subunit beta OS=Deinococcus radiodurans (strain ATCC 13939 / DSM 20539 / JCM 16871 / LMG 4051 / NBRC 15346 / NCIMB 9279 / R1 / VKM B-1422) OX=243230 GN=rpoB PE=3 SV=2
HAV23_01005				A0A6G9C2G7	23 kDa	0.75596	0.00181762	4.1288	6.1364	5.143	6.4803	9.2835	8.7863	10.54	8.3545	DNA starvation/stationary phase protection protein OS=Deinococcus radiodurans OX=1299 GN=HAV23_01005 PE=3 SV=1
ssb				Q9RY51	33 kDa	0.740301	0.00379317	24.773	22.091	23.658	23.491	47.744	38.44	39.727	31.14	Single-stranded DNA-binding protein OS=Deinococcus radiodurans (strain ATCC 13939 / DSM 20539 / JCM 16871 / LMG 4051 / NBRC 15346 / NCIMB 9279 / R1 / VKM B-1422) OX=243230 GN=ssb PE=1 SV=2
rpoA				A0A6G9C2S2	37 kDa	0.713833	0.00990686	30.553	22.091	20.572	22.681	35.808	34.047	49.456	37.975	DNA-directed RNA polymerase subunit alpha OS=Deinococcus radiodurans OX=1299 GN=rpoA PE=3 SV=1
RhlB co-immunoprecipitation results
					Normalized Spectra Counts
Protein ID	RNA Binding?	Ribosomal protein?	Nuclease activity?	Accession Number	Molecular Weight	Log2FoldChange	P value	His-1	His-2	His-3	His-4	RhlB-His-1	RhlB-His-2	RhlB-His-3	RhlB-His-4	Description
rpsK		Yes		A0A6G9C2R6	14 kDa	Only detected in RhlB-His	0.024709	0	0	0	0	1.135	0.97731	0	1.0471	30S ribosomal protein S11 OS=Deinococcus radiodurans OX=1299 GN=rpsK PE=3 SV=1
clpX				Q9RSZ6	44 kDa	2.97	2.24388e-07	6.6061	3.6818	3.0858	5.6702	39.727	38.115	36.044	35.602	ATP-dependent Clp protease ATP-binding subunit ClpX OS=Deinococcus radiodurans (strain ATCC 13939 / DSM 20539 / JCM 16871 / LMG 4051 / NBRC 15346 / NCIMB 9279 / R1 / VKM B-1422) OX=243230 GN=clpX PE=3 SV=1
pnp	Yes		Yes	A0A6G9BZ11	84 kDa	1.6	3.32941e-06	38.811	35.591	33.944	39.692	124.85	105.55	112.46	106.8	Polyribonucleotide nucleotidyltransferase OS=Deinococcus radiodurans OX=1299 GN=pnp PE=3 SV=1
rpsM		Yes		Q9RSJ9	14 kDa	1.59	0.0425486	1.6515	0	0	1.6201	3.4051	2.9319	1.4417	2.0942	30S ribosomal protein S13 OS=Deinococcus radiodurans (strain ATCC 13939 / DSM 20539 / JCM 16871 / LMG 4051 / NBRC 15346 / NCIMB 9279 / R1 / VKM B-1422) OX=243230 GN=rpsM PE=3 SV=1
DR_1359				Q9RUM5	28 kDa	1.1	0.0442749	3.3031	3.6818	0	6.4803	9.0804	7.8185	5.767	6.2826	Outer membrane protein OS=Deinococcus radiodurans (strain ATCC 13939 / DSM 20539 / JCM 16871 / LMG 4051 / NBRC 15346 / NCIMB 9279 / R1 / VKM B-1422) OX=243230 GN=DR_1359 PE=3 SV=1
DR_0067				Q9RY83	32 kDa	1.07	0.0399237	5.7804	3.6818	1.0286	3.2401	4.5402	9.7731	7.2087	7.3297	Uncharacterized protein OS=Deinococcus radiodurans (strain ATCC 13939 / DSM 20539 / JCM 16871 / LMG 4051 / NBRC 15346 / NCIMB 9279 / R1 / VKM B-1422) OX=243230 GN=DR_0067 PE=4 SV=1
HAV23_07685				A0A6G9BWS7	30 kDa	0.86	0.0313399	3.3031	2.4546	2.0572	2.4301	4.5402	4.8866	2.8835	6.2826	Succinate dehydrogenase iron-sulfur subunit OS=Deinococcus radiodurans OX=1299 GN=HAV23_07685 PE=3 SV=1
clpP				A0A6G9C3I8	23 kDa	0.83	0.00485629	7.4319	6.1364	6.1716	4.0502	10.215	9.7731	12.976	9.4239	ATP-dependent Clp protease proteolytic subunit OS=Deinococcus radiodurans OX=1299 GN=clpP PE=3 SV=1
HAV23_14395				A0A6G9C0A2	13 kDa	0.73	0.0178684	3.3031	4.9091	4.1144	4.8602	5.6752	5.8639	8.6505	8.3768	DNA-binding protein OS=Deinococcus radiodurans OX=1299 GN=HAV23_14395 PE=3 SV=1
HAV23_09235				A0A6G9BXZ7	57 kDa	0.63	0.0127331	34.682	39.273	25.715	43.742	47.672	51.797	66.32	55.497	TROVE domain-containing protein OS=Deinococcus radiodurans OX=1299 GN=HAV23_09235 PE=3 SV=1
rpoA				A0A6G9C2S2	37 kDa	0.62	0.0381139	30.553	22.091	20.572	22.681	24.971	43.979	36.044	41.884	DNA-directed RNA polymerase subunit alpha OS=Deinococcus radiodurans OX=1299 GN=rpoA PE=3 SV=1
