# Supplementary material for: PNPase and RhlB Interact and Reduce the Cellular Availability of Oxidized RNA in Deinococcus radiodurans
Source: Microbiol Spectr. 2022 Jul 20;10(4):e02140-22. doi: 10.1128/spectrum.02140-22 (PMC9430589; doi:10.1128/spectrum.02140-22)
Supplement: Supplemental file 4 — Supplemental material. Download spectrum.02140-22-s0003.xlsx, XLSX file, 0.01 MB [file spectrum.02140-22-s0003.xlsx]

## Sheet: Table S3
Table S3. List of strains and plasmids used in this study.
KanR: kanamycin resistance marker; CmR: chloramphenicol resistance marker; CabR: carbenicillin resistance marker
Name	Description	Resistance	Reference/Source
E. coli strains
DH10B	E. coli strain for cloning		Lab stock
BL21	E. coli strain for protein purification		Lab stock
BL21 + pET28a-PNPase	E. coli strain for protein purification of PNPase	KanR	This study
BL21 + pET28a-RhlB	E. coli strain for protein purification of RhlB	KanR	This study
BL21 + pET28a-RpsA	E. coli strain for protein purification of RpsA	KanR	This study
BL21 + pET28a-Rho	E. coli strain for protein purification of Rho	KanR	This study
BL21 + pET28a-Rnr	E. coli strain for protein purification of Rnr	KanR	This study
BL21 + pET28a-NusA	E. coli strain for protein purification of NusA	KanR	This study
BL21 + pET28a-Ffh	E. coli strain for protein purification of Ffh	KanR	This study
D. radiodurans strains
WT	Wild-type R1		Lab stock (ATCC 13939)
Δpnp	pnp::kan	KanR	This study
ΔrhlB	rhlB::kan	KanR	This study
ΔkatA	katA::kan	KanR	This study
wt + PgroES-6xHis	Wild-type expressing 6xHis tag on pRADgro	CmR	This study
wt + PgroES-pnp-6xHis	Wild-type expressing 6xHis tagged PNPase on pRADgro	CmR	This study
wt + PgroES-rhlB-6xHis	Wild-type expressing 6xHis tagged RhlB on pRADgro	CmR	This study
rhlB::3xFLAG	Wild-type carrying chromosomally 3xFLAG tagged RhlB	KanR	This study
rpsA::3xFLAG	Wild-type carrying chromosomally 3xFLAG tagged RpsA	KanR	This study
rho::3xFLAG	Wild-type carrying chromosomally 3xFLAG tagged Rho	KanR	This study
rhlB::3xFLAG +PgroES-6xHis	3xFLAG tagged RhlB strain expressing 6xHis tag on pRADgro	KanR CmR	This study
rhlB::3xFLAG +PgroES-pnp-6xHis	3xFLAG tagged RhlB strain expressing 6xHis tagged PNPase on pRADgro	KanR CmR	This study
rpsA::3xFLAG +PgroES-6xHis	3xFLAG tagged RpsA strain expressing 6xHis tag on pRADgro	KanR CmR	This study
rpsA::3xFLAG +PgroES-pnp-6xHis	3xFLAG tagged RpsA strain expressing 6xHis tagged PNPase on pRADgro	KanR CmR	This study
rho::3xFLAG +PgroES-6xHis	3xFLAG tagged Rho strain expressing 6xHis tag on pRADgro	KanR CmR	This study
rho::3xFLAG +PgroES-pnp-6xHis	3xFLAG tagged Rho strain expressing 6xHis tagged PNPase on pRADgro	KanR CmR	This study
Plasmids	Description/Generation	Resistance	Reference/Source
pET28a	Cloning vector for protein purification	KanR	Lab stock
pRADgro	Cloning vector with GroES promoter	CabR	Misra et al (2006)
pUC19mPheS	Plamid for gene mutation in D. radiodurans	KanR
pUCIDT-Amp::KANkanp	Template of Kanamycin cassette	CabR
pRADgro-6xHis	Plasmid for expressing 6xHis tag in WT	CabR	This study
pRADgro-PNPase-6xHis	Plasmid for expressing 6xHis tagged PNPase in WT	CabR	This study
pRADgro-RhlB-6xHis	Plasmid for expressing 6xHis tagged RhlB in WT	CabR	This study
pET28a-PNPase	Plasmid for purifying PNPase	KanR	This study
pET28a-RhlB	Plasmid for purifying RhlB	KanR	This study
pET28a-RpsA	Plasmid for purifying RpsA	KanR	This study
pET28a-Rho	Plasmid for purifying Rho	KanR	This study
pET28a-Rnr	Plasmid for purifying Rnr	KanR	This study
pET28a-NusA	Plasmid for purifying NusA	KanR	This study
pET28a-Ffh	Plasmid for purifying Ffh	KanR	This study
DH10b + pUC19mPheS-PNPase-KAN	Plasmid for constructing ∆pnp strain	KanR	This study
DH10b + pUC19mPheS-RhlB-KAN	Plasmid for constructing ∆rhlB strain	KanR	This study
DH10b + pUC19mPheS-PNPase-3xFLAG-KAN	Plasmid for constructing strain carrying chromosomally 3xFLAG tagged PNPase	KanR	This study
DH10b + pUC19mPheS-RhlB-3xFLAG-KAN	Plasmid for constructing strain carrying chromosomally 3xFLAG tagged RhlB	KanR	This study
DH10b + pUC19mPheS-RpsA-3xFLAG-KAN	Plasmid for constructing strain carrying chromosomally 3xFLAG tagged RpsA	KanR	This study
DH10b + pUC19mPheS-Rho-3xFLAG-KAN	Plasmid for constructing strain carrying chromosomally 3xFLAG tagged Rho	KanR	This study
Misra HS, Khairnar NP, Kota S, Shrivastava S, Joshi VP, Apte SK. 2006. An exonuclease I-sensitive DNA repair pathway in Deinococcus radiodurans: a major determinant of radiation resistance. Mol Microbiol 59:1308–1316.
