# Supplementary material for: PNPase and RhlB Interact and Reduce the Cellular Availability of Oxidized RNA in Deinococcus radiodurans
Source: Microbiol Spectr. 2022 Jul 20;10(4):e02140-22. doi: 10.1128/spectrum.02140-22 (PMC9430589; doi:10.1128/spectrum.02140-22)
Supplement: Supplemental file 5 — Supplemental material. Download spectrum.02140-22-s0004.xlsx, XLSX file, 0.01 MB [file spectrum.02140-22-s0004.xlsx]

## Sheet: Table S4
Table S4. List of primers used in this study.
Sequences are given in 5’ to 3’ direction.
Name	Sequence	Description
his_pRAD_GibsonBB_Fwd	cCCGCGGCACCACCACCACCACCACGGATCCGATTCGACCTGCAGGC	Cloning of His on pRADgro
his_pRAD_GibsonBB_Rev	CGGATCCGTGGTGGTGGTGGTGGTGCCGCGGgtggggtcctcc
PNPase_his_pRAD_SacII F	attaCCGCGG atgccgcagcttaaaggccg	Cloning of PNPase-His on pRADgro
PNPase_his_pRAD_BamHI R	attaGGATCC GTGGTGGTGGTGGTGGTGgtcctcgcgtctcgggaag
RhlB_his_pRAD_SacII F	attaCCGCGG ATGGACAACCGCACCAAT	Cloning of RhlB-His on pRADgro
RhlB_his_pRAD_BamHI R	attaGGATCC GTGGTGGTGGTGGTGGTGgcgacgtccgccgcgaggcc
PNPase_his_FWD_NdeI	ggaattcCATATGatgccgcagcttaaaggc	Cloning of PNPase on pET28a
PNPase_his_REV_BamHI	cgcGGATCCtcagtcctcgcgtctcgggaa
RhlB_his_FWD_NdeI	ggaattcCATATGgtgagtcccgcagcaacg	Cloning of RhlB on pET28a
RhlB_his_REV_BamHI	cgcGGATCCttagcgacgtccgccgcgagg
RpsA_his_FWD_NdeI	ggaattcCATATGatgcagcacaggtatcag	Cloning of RpsA on pET28a
RpsA_his_REV_BamHI	cgcGGATCCttattcttcgctgctgcc
Rho_his_FWD_NdeI	ggaattcCATATGatgactgtgactgaggtcgctc	Cloning of Rho on pET28a
Rho_his_REV_BamHI	cgcGGATCCttagccagccagggcagccag
Rnr_his_FWD_NdeI	ggaattcCATATGgtgcatgtccgcgacctc	Cloning of Rnr on pET28a
Rnr_his_REV_BamHI	cgcGGATCCTCACGGGAATGCTCTTGAGTT
NusA_his_FWD_NdeI	ggaattcCATATGttgcaaggagtggttatgtcc	Cloning of NusA on pET28a
NusA_his_REV_BamHI	cgcGGATCCtcagctttcggggttgacat
Ffh_his_FWD_NdeI	ggaattcCATATGatgttcgagtcgctgggc	Cloning of Ffh on pET28a
Ffh_his_REV_BamHI	cgcGGATCCtcacttcttcatcttcaggttg
PNPase_5fwd	tctagagtcgacctgcaggcatgcacggcaggcgtatctgaact	Amplifying upstream fragment for constructing pnp KO
PNPase_5rev	tatacgaacggtatttaagctgcggcatgaca
PNPase_3fwd	tatacgaacggtaggactgagcgaaagcaggag	Amplifying downstream fragment for constructing pnp KO
PNPase_3rev	aacagctatgaccatgattacgccaccaggctgatttgctggtaa
PNPase_Kan_fwd	gccgcagcttaaaTACCGTTCGTATAGCATAC	Amplifying kanamycin cassette for constructing pnp KO
PNPase_Kan_rev	tttcgctcagtccTACCGTTCGTATAATGTATGC
PNPase_con_fwd	agcagggtgaaaaagctgcc	Confirmation of pnp KO
PNPase_con_rev	ccaaagctgtacacagagcat
RhlB_5fwd	tctagagtcgacctgcaggcatgcaagttggagctgatgggcc	Amplifying upstream fragment for constructing rhlB KO
RhlB_5rev	tatacgaacggtatgcgggactcactgctgc
RhlB_3fwd	tatacgaacggtaggacgtcgctaaacgtcaa	Amplifying downstream fragment for constructing rhlB KO
RhlB_3rev	aacagctatgaccatgattacgccaccgaccaggacactgttt
RhlB_Kan_fwd	agtgagtcccgcaTACCGTTCGTATAGCATAC	Amplifying kanamycin cassette for constructing rhlB KO
RhlB_Kan_rev	tttagcgacgtccTACCGTTCGTATAATGTATGC
RhlB_con_fwd	cggggtcaaaacagccag	Confirmation of rhlB KO
RhlB_con_rev	aaggaagcccaggcaatt
PNPaseflag_5fwd	tctagagtcgacctgcaggcatgcaTGCTGCCCTCTTTCGAGG	Amplifying upstream fragment for constructing strain carrying chromosomally 3xFLAG tagged PNPase
PNPaseflag_5rev	CCGTCATGGTCTTTGTAGTCGTCCTCGCGTCTCGGGAA
PNPaseflag_flagfwd	tcttcccgagacgcgaggacGACTACAAAGACCATGAC	Amplifying 3xFLAG coding sequence for constructing strain carrying chromosomally 3xFLAG tagged PNPase
PNPaseflag_flagrev	TGTATGCTATACGAACGGTATTACTATTTATCGTCGTCATCT
PNPaseflag_Kan_fwd	ATGACGACGATAAATAGTAATACCGTTCGTATAGCATAC	Amplifying kanamycin cassette for constructing strain carrying chromosomally 3xFLAG tagged PNPase
PNPaseflag_Kan_rev	gataaatctcctgctttcgcTACCGTTCGTATAATGTATGC
PNPaseflag_3fwd	CATACATTATACGAACGGTAgcgaaagcaggagatttatctt	Amplifying downstream fragment for constructing strain carrying chromosomally 3xFLAG tagged PNPase
PNPaseflag_3rev	aacagctatgaccatgattacgccacgtacacgctgatcaaga
PNPaseflag_con_fwd	gaaggcaaagtgccgctg	Confirmation of strain carrying chromosomally 3xFLAG tagged PNPase
PNPaseflag_con_rev	CCAAAGCTGTACACAGAGCAT
RhlBflag_5fwd	tctagagtcgacctgcaggcatgcacggcgtgaccggcaagac	Amplifying upstream fragment for constructing strain carrying chromosomally 3xFLAG tagged RhlB
RhlBflag_5rev	CCGTCATGGTCTTTGTAGTCgcgacgtccgccgcgagg
RhlBflag_flagfwd	ggcctcgcggcggacgtcgcGACTACAAAGACCATGAC	Amplifying 3xFLAG coding sequence for constructing strain carrying chromosomally 3xFLAG tagged RhlB
RhlBflag_flagrev	TGTATGCTATACGAACGGTATTACTATTTATCGTCGTCATCT
RhlBflag_Kan_fwd	ATGACGACGATAAATAGTAATACCGTTCGTATAGCATAC	Amplifying kanamycin cassette for constructing strain carrying chromosomally 3xFLAG tagged RhlB
RhlBflag_Kan_rev	ctcctttttttatttgacgtTACCGTTCGTATAATGTATGC
RhlBflag_3fwd	CATACATTATACGAACGGTAacgtcaaataaaaaaaggagcc	Amplifying downstream fragment for constructing strain carrying chromosomally 3xFLAG tagged RhlB
RhlBflag_3rev	aacagctatgaccatgattacgccatattacttcaaggccgac
RhlBflag_con_fwd	acttccgaagaccacgttc	Confirmation of strain carrying chromosomally 3xFLAG tagged RhlB
RhlBflag_con_rev	ggaaagacacaagcaagaagg
RpsAflag_5fwd	tctagagtcgacctgcaggcatgcaGGCGTCATTCCCCTCAAC	Amplifying upstream fragment for constructing strain carrying chromosomally 3xFLAG tagged RpsA
RpsAflag_5rev	CCGTCATGGTCTTTGTAGTCTTCTTCGCTGCTGCCTTCG
RpsAflag_flagfwd	acgaaggcagcagcgaagaaGACTACAAAGACCATGAC	Amplifying 3xFLAG coding sequence for constructing strain carrying chromosomally 3xFLAG tagged RpsA
RpsAflag_flagrev	TGTATGCTATACGAACGGTATTACTATTTATCGTCGTCATCT
RpsAflag_Kan_fwd	ATGACGACGATAAATAGTAATACCGTTCGTATAGCATAC	Amplifying kanamycin cassette for constructing strain carrying chromosomally 3xFLAG tagged RpsA
RpsAflag_Kan_rev	tctttgtgcagcggcgaagcTACCGTTCGTATAATGTATGC
RpsAflag_3fwd	CATACATTATACGAACGGTAGCTTCGCCGCTGCACAAA	Amplifying downstream fragment for constructing strain carrying chromosomally 3xFLAG tagged RpsA
RpsAflag_3rev	aacagctatgaccatgattacgccaGGTCACCCACGAGTTCCT
RpsAflag_con_fwd	ACTCGACCTTCGGCGGTGG	Confirmation of strain carrying chromosomally 3xFLAG tagged RpsA
RpsAflag_con_rev	ACGGCCATCTGCACGGTGT
Rhoflag_5fwd	tctagagtcgacctgcaggcatgcaCGCTCTGGCGCTCGCCAT	Amplifying upstream fragment for constructing strain carrying chromosomally 3xFLAG tagged Rho
Rhoflag_5rev	CCGTCATGGTCTTTGTAGTCGCCAGCCAGGGCAGCCAG
Rhoflag_flagfwd	ctggctgccctggctggcGACTACAAAGACCATGACGG	Amplifying 3xFLAG coding sequence for constructing strain carrying chromosomally 3xFLAG tagged Rho
Rhoflag_flagrev	TGTATGCTATACGAACGGTATTACTATTTATCGTCGTCATCT
Rhoflag_Kan_fwd	ATGACGACGATAAATAGTAATACCGTTCGTATAGCATAC	Amplifying kanamycin cassette for constructing strain carrying chromosomally 3xFLAG tagged Rho
Rhoflag_Kan_rev	ccatgccccacaaaaaagctTACCGTTCGTATAATGTATGC
Rhoflag_3fwd	CATACATTATACGAACGGTAagcttttttgtggggcatgg	Amplifying downstream fragment for constructing strain carrying chromosomally 3xFLAG tagged Rho
Rhoflag_3rev	aacagctatgaccatgattacgccacgagcagttttaccgtcacgaa
Rhoflag_con_fwd	GGTCATCAGCGACATGGA	Confirmation of strain carrying chromosomally 3xFLAG tagged Rho
Rhoflag_con_rev	TGTTTATTTACCATGCCTTCC
PNPase_RTqPCR_fwd	CTCTTTCGAGGAGTTTCCCTAC	RT-qPCR primers for pnp
PNPase_RTqPCR_rev	GGTAGTTGTCACCTTCCATCA
RhlB_RTqPCR_fwd	GCAACCTCGTATTCATCATCCC	RT-qPCR primers for rhlB
RhlB_RTqPCR_rev	CACCTGATCGACAAGGACATTC
16S_RTqPCR_fwd	TCGTGTCGTGAGATGTTGGGTT	RT-qPCR primers for 16S rRNA; also serve as PCR primers for examination of the DNA contamination in the RNA samples used in ELISA
16S_RTqPCR_rev	AGACGCCTGCCGTTAAGCT
